# Supplementary material for: Physical Activity Behavior, Motivation and Active Commuting: Relationships with the Use of Green Spaces in Italy
Source: Int J Environ Res Public Health. 2022 Jul 28;19(15):9248. doi: 10.3390/ijerph19159248 (PMC9367901; doi:10.3390/ijerph19159248)
Supplement: Supplementary file 1 [file ijerph-19-09248-s001.zip]

Archive with 1 entries (1 files):
- ijerph-1820356-supplementary.pdf
